# Supplementary material for: Analysis of the Complete Plastomes of 31 Species of Hoya Group: Insights Into Their Comparative Genomics and Phylogenetic Relationships
Source: Front Plant Sci. 2022 Feb 8;12:814833. doi: 10.3389/fpls.2021.814833 (PMC8862764; doi:10.3389/fpls.2021.814833)
Supplement: Supplementary file 3 [file Table_2.xlsx]

## Sheet: Sheet1
Supplementary Table 2: Species used in this study and their accession numbers in the GenBank
Species	Accession numbers
Dischidia albida	MG963260
Dischidia_acutifolia	MW719066
Dischidia_australis_ZCF6005	OL790122
Dischidia_griffithii_ZCF6019	OL839301
Dischidia_milnei	MW719059
Dischidia_nummularia	MW719070
Dischidia_nummularia ZCF6043	OL754670
Dischidia_parasita	MW719057
Dischidia_ruscifolia_ZCF6018	OL839302
Hoya diversifolia (liangii)	NC_042245
Hoya exilis	MW719054
Hoya verticillata	MW719071
Hoya verticillata (pottsii) NC_042246	NC_042246
Hoya_angustifolia_ZCF6015	OL754669
Hoya_ariadna_ZCF6028	OL754671
Hoya_carnosa_NC_045868	NC_045868
Hoya_caudata_ZCF6026	OL754672
Hoya_chinghungensis_ZCF6025	OL754675
Hoya_commutata_ZCF6030	OL826862
Hoya_coronaria	MW719064
Hoya_dimorpha_ZCF6014	OL826863
Hoya_diversifolia	MW719073
Hoya_griffithii_ZCF6016	OL754668
Hoya_hamiltoniorum	MW719068
Hoya_ignorata	MW719061
Hoya_insularis	MW719067
Hoya_kerrii_ZCF6027	OL754673
Hoya_lacunosa_ZCF6017	OL754667
Hoya_lanceolata subsp. bella_ZCF6022	OL826864
Hoya_latifolia	MW719069
Hoya_liangii_ZCF6001	OL826865
Hoya_lithophytica	MW719058
Hoya_longifolia_ZCF6007	OL754662
Hoya_lyi	MW719055
Hoya_megalaster	MW719063
Hoya_meliflua_subs__fraterna_ZCF6023	OL754674
Hoya_monetteae	MW719053
Hoya_omlorii	MW719060
Hoya_ovalifolia_ZCF6009	OL754666
Hoya_pandurata_ZCF6013	OL754665
Hoya_pottsii_ZCF6002	OL754664
Hoya_pubicalyx_ZCF6008	OL754663
Hoya_radicalis_ZCF6021	OL826866
Hoya_rigida_ZCF6010	OL826867
Hoya_silvatica_ZCF6029	OL826868
Hoya_sp11_ZCF6107	OL875080
Hoya_sp2_ZCF6006	OL875077
Hoya_sp3_ZCF6136	OL875081
Hoya_sp4_ZCF6004	OL875078
Hoya_sp8_ZCF6076	OL875079
Hoya_thailandica	MW719072
Hoya_thomsonii_ZCF6003	OL435944
Hoya_volubilis_ZCF6020	OL826869
Jasminanthes maingayi	MW719056
Marsdenia flavescence	MW719052
Oreosparte_celebica	MW719065
Papuahoya_urniflora	MW719062
NB- Yellow newly sequenced
